# Supplementary material for: Three-Dimensional Osteogenic Differentiation of Bone Marrow Mesenchymal Stem Cells Promotes Matrix Metallopeptidase 13 (MMP13) Expression in Type I Collagen Hydrogels
Source: Int J Mol Sci. 2021 Dec 18;22(24):13594. doi: 10.3390/ijms222413594 (PMC8706974; doi:10.3390/ijms222413594)
Supplement: Supplementary file 1 [file ijms-22-13594-s001.zip]

Archive with 1 entries (1 files):
- ijms-1509202-supplementary.pdf
